# Supplementary material for: Exploring safety of down‐titrating diuretics in heart failure management
Source: Eur J Heart Fail. 2025 Jul 2;27(8):1393–9. doi: 10.1002/ejhf.3714 (PMC12482844; doi:10.1002/ejhf.3714)
Supplement: Supplementary file 1 — Supplementary table 1: Frequency of events in 30‐day intervals after dose changes, hospital discharge or dose maintenance (EF > 45). Supplementary table 2: Frequency of events in 30‐day intervals after dose changes, hospital discharge or dose; maintenance (EF <= 45) Calibration plot. [file EJHF-27-1393-s001.zip]

Archive with 2 entries (2 files):
- ejhf3714-sup-0001-table-2.docx
- ejhf3714-sup-0001-table-1.docx
